# Supplementary material for: The use of geographic information systems (GIS) in studying mental health service delivery: A scoping review
Source: Glob Ment Health (Camb). 2025 Nov 11;12:e132. doi: 10.1017/gmh.2025.10088 (PMC12641310; doi:10.1017/gmh.2025.10088)
Supplement: Biswal et al. supplementary material [file S2054425125100885sup001.zip]

Archive with 4 entries (4 files):
- S2054425125100885sup004.docx
- S2054425125100885sup001.docx
- S2054425125100885sup002.pdf
- S2054425125100885sup003.docx
